# Supplementary material for: The Degradation Characteristics and Soil Remediation Capabilities of the Butachlor-Degrading Strain DC-1
Source: Microorganisms. 2024 Dec 13;12(12):2568. doi: 10.3390/microorganisms12122568 (PMC11677828; doi:10.3390/microorganisms12122568)
Supplement: Supplementary file 1 [file microorganisms-12-02568-s001.zip]

Archive with 1 entries (1 files):
- microorganisms-3298249-supplementary.pdf
